# Supplementary material for: High-resolution specificity profiling and off-target prediction for site-specific DNA recombinases
Source: Nat Commun. 2019 Apr 26;10:1937. doi: 10.1038/s41467-019-09987-0 (PMC6486577; doi:10.1038/s41467-019-09987-0)
Supplement: Supplementary file 3 — Source Data [file 41467_2019_9987_MOESM3_ESM.xlsx]

## Sheet: Figure 1c
Figure 1c	Specificity profile of WT Cre
	N=11 independent replicates
	loxP position	Mean enrichment
	17	1.27655
	16	1.78359
	15	1.35692
	14	1.68892
	13	1.69936
	12	2.10512
	11	2.55393
	10	5.06294
	9	2.26061
	8	2.20179
	7	5.01337
	6	5.93831
	5	5.40544
	5'	3.91886
	6'	5.89972
	7'	5.01086
	8'	2.46581
	9'	2.51237
	10'	4.8975
	11'	2.51272
	12'	2.13642
	13'	1.66042
	14'	1.42462
	15'	1.29387
	16'	1.79695
	17'	1.28487

## Sheet: Figure 1d
Figure 1d	Heatmap for specificity profile of WT Cre
	N=11 independent replicates; data represents base-2 logarithm of enrichment values
	loxP position	A	C	G	T
	17	0.352245	-0.649272	-0.296584	-0.0835555
	16	-0.424913	-0.818616	-1.27299	0.834784
	15	0.44034	-0.52241	-0.848306	-0.0366583
	14	0.756105	-0.312924	-0.219241	-1.3352
	13	-0.92804	0.764992	-0.546624	-0.543619
	12	-0.888622	-0.965025	-1.07344	1.0739
	11	-1.02456	-2.09678	-0.673762	1.35272
	10	-2.03797	2.33998	-2.75553	-2.05564
	9	-0.717637	-1.24565	1.17671	-1.13774
	8	-1.07152	-1.30812	-0.615407	1.13868
	7	2.32578	-2.31121	-2.1824	-2.10291
	6	-2.58794	-2.30756	-2.21036	2.57005
	5	2.43441	-2.55202	-1.88356	-2.40134
	5'	-1.27857	-2.08371	-2.49412	1.97043
	6'	2.56065	-2.23173	-2.21789	-2.70407
	7'	-2.48071	-2.05787	-2.06573	2.32506
	8'	1.30206	-0.665927	-1.35307	-1.45055
	9'	-1.32325	1.32905	-1.15838	-1.07873
	10'	-2.06252	-2.74846	2.29204	-1.95134
	11'	1.32925	-0.784525	-2.02644	-1.00873
	12'	1.0952	-1.16632	-1.096	-0.775964
	13'	-0.633637	-0.37069	0.73155	-0.914514
	14'	-0.790423	-0.185011	-0.401294	0.510579
	15'	0.0442352	-0.788288	-0.483669	0.371688
	16'	0.845546	-1.32325	-0.691394	-0.541202
	17'	-0.110459	-0.238703	-0.666443	0.361617

## Sheet: Figure 2b,d,e,f
Figure 2b,d,e,f	Specificity profile of Cre Ala variants
	N=3 independent replicates
		Mean enrichment
	loxP position	Ala259	Ala43	Ala44	Ala90	Ala94	Ala90/94	Ala262
	17	1.71216	1.45197	1.35484	1.25481	1.42621	1.2996	1.31843
	16	3.92581	1.97282	2.21597	1.79139	2.3337	1.95067	1.89701
	15	1.78204	1.39253	1.4545	1.2855	1.53892	1.29814	1.44877
	14	3.00921	1.86264	2.09214	1.67245	2.09315	1.64616	1.82878
	13	2.75176	1.92841	2.09913	1.62796	2.09066	1.58228	1.72944
	12	2.60805	2.5811	3.05474	2.11907	3.04076	2.14417	2.04351
	11	2.44143	3.05514	4.76085	2.85538	4.31028	2.99971	2.71533
	10	1.13655	4.48476	10.7603	4.92849	9.98307	7.47727	3.55535
	9	2.10601	2.03482	3.77341	2.47983	3.52706	2.46783	1.49617
	8	4.82828	2.49205	2.26011	2.40441	2.26133	1.85772	2.17679
	7	16.1391	4.10205	4.4497	4.19994	3.25921	3.76182	3.878
	6	24.1693	4.19908	7.33699	5.00033	5.37693	5.11986	4.26293
	5	9.88973	4.39273	18.0249	5.64318	9.64214	5.61297	3.81542
	5'	7.04755	3.64038	8.20589	5.62781	4.06127	5.43385	3.80197
	6'	21.6249	3.6313	5.89356	7.07975	3.34078	5.14088	3.84674
	7'	12.1522	3.72808	3.9207	4.32369	3.80203	3.29309	3.33579
	8'	4.25907	2.33024	1.76494	2.51197	1.52114	1.90504	2.34136
	9'	2.20613	1.78841	4.20652	2.49648	4.13094	2.51285	1.43622
	10'	1.06807	3.35068	9.73182	5.23797	12.6193	5.51997	3.76867
	11'	2.49954	2.20174	4.13667	2.68955	5.06381	2.78093	2.4393
	12'	2.74622	2.14536	3.00789	2.03683	3.86911	2.09354	1.91676
	13'	2.84425	1.65868	2.09396	1.58119	2.18362	1.58162	1.76529
	14'	2.44296	1.53087	1.62262	1.32869	1.78062	1.37285	1.46174
	15'	1.62235	1.23009	1.35699	1.24273	1.51229	1.24209	1.34257
	16'	4.20701	1.89224	2.26244	1.75073	2.52321	1.72822	1.84164
	17'	1.76422	1.37877	1.36328	1.25107	1.54532	1.25494	1.38531

## Sheet: Figure 2c
Figure 2c	Heatmap for specificity profile of Ala259 Cre
	N=3 independent replicates; data represents base-2 logarithm of enrichment values
	loxP position	A	C	G	T
	17	0.77582	-1.51941	-0.828216	-0.1653
	16	-1.29929	-2.0257	-2.70035	1.97299
	15	0.83353	-1.27179	-2.02429	0.0506358
	14	1.58939	-1.04823	-0.826635	-2.34869
	13	-1.88367	1.46035	-0.515597	-1.52548
	12	-1.10843	-1.23328	-1.49616	1.38297
	11	-1.09699	-1.0476	-1.43426	1.28773
	10	-0.355271	0.184666	-0.432261	0.184484
	9	-0.307943	-1.59971	1.07451	-1.15775
	8	-2.31348	-2.44511	-1.548	2.27151
	7	4.01249	-3.71667	-3.53373	-4.35601
	6	-4.81661	-4.38298	-3.85291	4.5951
	5	3.30593	-2.70646	-3.4541	-4.64006
	5'	-1.65362	-3.82763	-3.90293	2.81712
	6'	4.43462	-4.1319	-4.1478	-4.36543
	7'	-3.22468	-3.48013	-3.67911	3.60314
	8'	2.09054	-1.29552	-2.86535	-1.7698
	9'	-1.22956	1.14152	-1.58195	-0.475885
	10'	0.307807	-0.267455	0.0950119	-0.383621
	11'	1.32166	-1.4456	-1.02428	-1.19603
	12'	1.45745	-1.63491	-1.24865	-1.18231
	13'	-1.63613	-0.541418	1.50805	-1.95279
	14'	-1.9277	-0.722454	-1.0165	1.28863
	15'	0.227847	-1.91841	-1.20784	0.698085
	16'	2.0728	-2.83284	-1.91282	-1.53625
	17'	-0.170311	-0.775423	-1.61028	0.819027

## Sheet: Figure 2g
Figure 2g	tSNE plot of Cre Ala variants
	Normalized to 1
	Enzyme variant	tSNE 1	tSNE 2
	Δ19	0.619841	0.41142
	Δ19	0.786954	0.332436
	Δ19	0.690055	0.417908
	E176A	0.171239	0.438839
	E176A	0.111837	0.460709
	E176A	0.381459	0.650905
	E262A	0.510548	0.455175
	E262A	0.8444	0.256959
	E262A	0.87424	0.074
	H289A	0.396652	0.252435
	H289A	0.423652	0.232243
	H289A	0.445291	0.217993
	K244A	0.0141	0.503549
	K244A	0	0.476078
	K244A	0.1429	0.565632
	K43A	0.187963	0.586329
	K43A	0.829368	0.0286
	K43A	0.841859	0
	K86A	0.133792	0.444375
	K86A	0.333133	0.401182
	K86A	0.337195	0.366518
	M44A	0.564843	0.73334
	M44A	0.562684	0.813091
	M44A	0.570972	0.76471
	N10A	0.252566	0.506495
	N10A	0.840382	0.142532
	N10A	0.750394	0.292176
	Q90/94A	0.606878	0.511798
	Q90/94A	0.592391	0.544414
	Q90/94A	0.599446	0.585186
	Q90A	0.548585	0.465775
	Q90A	0.602863	0.462084
	Q90A	0.378951	0.601654
	Q94A	0.637472	0.75977
	Q94A	0.61439	0.717681
	Q94A	0.60546	0.649565
	Q9A	0.776799	0.265571
	Q9A	0.860402	0.121255
	Q9A	0.817426	0.175123
	R259A	0.151482	1
	R259A	0.142549	0.958011
	R259A	0.16696	0.961735
	R282A	0.0466	0.387956
	R282A	0.260048	0.59937
	R282A	0.0689	0.398435
	WT	0.313995	0.559179
	WT	0.330373	0.504514
	WT	0.213522	0.566944
	WT	0.20821	0.457864
	WT	0.290053	0.529411
	WT	1	0.0127
	WT	0.350892	0.528952
	WT	0.747372	0.247657
	WT	0.394385	0.562747
	WT	0.804206	0.243624
	WT	0.703608	0.295406

## Sheet: Figure 3b
Figure 3b	Specificity profile of evolved Cre variants
	N=3 independent replicates
		Mean enrichment
	loxP position	Tre	Brec1
	17	0.717775	1.43583
	16	1.30087	1.21559
	15	1.83074	1.28862
	14	2.12141	1.14184
	13	2.35767	1.47063
	12	1.04517	0.953927
	11	2.10619	3.13818
	10	0.621163	1.19726
	9	0.725163	2.93723
	8	2.99338	0.790305
	7	10.8018	2.94622
	6	14.7555	19.1082
	5	4.69602	9.35993
	5'	11.8578	25.9274
	6'	30.9381	13.3599
	7'	12.5648	2.91732
	8'	1.28495	0.829238
	9'	1.85887	1.3912
	10'	4.33882	5.19386
	11'	4.30269	1.50368
	12'	2.77839	2.19879
	13'	1.58067	2.49547
	14'	0.610035	1.32962
	15'	1.53349	1.0289
	16'	1.43047	1.84838
	17'	1.64329	1.33865

## Sheet: Figure 3c
Figure 3c	Heatmap for specificity profile of Tre
	N=3 independent replicates; data represents base-2 logarithm of enrichment values
	loxLTR position	A	C	G	T
	17	-0.478396	0.935886	-0.291157	0.315259
	16	-0.320514	0.379476	-0.797384	-0.004845
	15	0.87243	-1.31936	-1.06286	-0.184275
	14	1.08502	-1.15286	-0.396236	-1.54535
	13	-1.41161	1.23736	-0.66613	-1.21217
	12	0.0637393	-0.209182	-0.103184	0.132489
	11	-0.76321	-0.908784	-1.32609	1.07463
	10	0.0713242	-0.686956	0.973602	0.675247
	9	0.855828	-0.463622	0.479705	-0.302318
	8	-1.56279	-0.831167	-2.49905	1.58178
	7	3.4332	-3.56259	-2.98663	-3.26731
	6	-2.87188	-4.14179	-4.79904	3.88318
	5	-1.14724	-2.56108	-4.37076	2.23144
	5'	-4.0333	-3.37995	-3.04552	3.56776
	6'	4.95131	-4.69723	-4.30829	-5.28092
	7'	-3.96565	-3.50539	-3.19504	3.65132
	8'	1.19318	-1.99027	0.361713	-3.15349
	9'	-1.29296	0.894425	-0.447425	-0.734838
	10'	-1.08391	2.1173	-2.68982	-2.47457
	11'	2.10524	-2.3473	-2.40969	-1.36844
	12'	1.47425	-1.00881	-2.02206	-1.06749
	13'	-1.18701	0.660533	-0.184008	-0.512976
	14'	-0.713036	0.552098	-0.414359	1.12081
	15'	0.84812	-1.77234	-1.38299	0.616819
	16'	0.105859	-1.34551	0.516493	-0.484243
	17'	-0.319526	-0.879219	0.716589	-0.726719

## Sheet: Figure 3d
Figure 3d	Heatmap for specificity profile of Brec1
	N=3 independent replicates; data represents base-2 logarithm of enrichment values
	loxBTR position	A	C	G	T
	17	0.521882	-1.08538	-0.113074	-0.628235
	16	0.281655	-0.217574	-0.180661	-0.449639
	15	-0.869034	0.365823	-0.14612	-0.0562418
	14	-0.350431	0.19136	0.0941849	-0.385189
	13	-0.566909	0.55643	-0.740604	-0.339948
	12	-0.0680493	-0.255459	0.183088	0.0818242
	11	-1.37705	1.64993	-2.79725	-1.27679
	10	-0.365581	-0.310262	-0.192212	0.259738
	9	-2.23264	-0.912655	1.55445	-1.47363
	8	0.693908	-0.339518	-0.997884	0.429572
	7	-1.70908	-0.725376	-3.88603	1.55886
	6	-4.4746	-3.39848	-5.07226	4.25612
	5	3.2265	-3.91166	-2.7869	-3.59717
	5'	-5.06104	-3.8657	-4.95089	4.6964
	6'	3.73984	-3.94149	-3.70044	-3.20308
	7'	1.54464	-0.840713	-2.14941	-1.53688
	8'	-0.270142	-0.248868	-1.23243	1.16588
	9'	-1.34997	0.96789	0.476325	-2.16877
	10'	-2.15794	2.37681	-1.52466	-3.09621
	11'	-0.631192	-1.71091	-0.0009603	0.588499
	12'	-1.1579	-0.904864	-1.07558	1.13671
	13'	-0.87302	-1.16709	1.31931	-1.54427
	14'	-0.716104	0.411011	-0.757786	0.0616817
	15'	-0.0473673	0.041102	-0.142814	0.00927205
	16'	-0.894484	-0.368063	-1.2223	0.886261
	17'	-0.38051	-0.164466	-0.635777	0.420777

## Sheet: Figure 4b
Figure 4b	Specificity profile of Dre and VCre
	N=3 independent replicates
	substrate position	Dre	VCre
	17		1.75108
	16	1.81251	1.65505
	15	1.63411	1.77782
	14	1.8754	1.41643
	13	1.80004	1.51443
	12	2.24331	1.73848
	11	2.14252	2.35525
	10	1.81007	2.53906
	9	1.8428	1.24507
	8	1.92861	1.9498
	7	2.65801	2.15419
	6	3.06444	4.02272
	5	1.80561	4.75247
	5'	1.99924	6.38818
	6'	2.54761	5.09777
	7'	2.39874	2.33641
	8'	1.85907	1.58567
	9'	1.67003	1.32218
	10'	1.48905	2.44456
	11'	1.67596	2.37756
	12'	1.8058	1.90794
	13'	1.69179	1.49526
	14'	1.67353	1.33879
	15'	1.57559	1.89596
	16'	1.62467	1.73981
	17'		1.75987

## Sheet: Figure 4c
Figure 4c	Heatmap for specificity profile of VCre
	N=3 independent replicates; data represents base-2 logarithm of enrichment values
	VCre position	A	C	G	T
	17	-0.735319	-0.516766	-0.925518	0.808246
	16	-0.518979	0.726871	-1.10461	-0.440502
	15	0.830106	-0.727193	-0.680695	-0.812382
	14	0.502255	-0.654041	-0.220558	-0.420362
	13	-0.564325	-0.323547	-0.717541	0.598777
	12	-0.940828	-0.361076	-0.858836	0.797827
	11	-1.13986	-1.0644	-1.08757	1.23588
	10	-1.14341	1.34429	-1.43866	-1.11606
	9	-0.587037	0.263347	-0.430212	0.316222
	8	-0.755295	-0.79702	0.963329	-0.940878
	7	1.10714	-1.00209	-0.7514	-1.26283
	6	-2.31085	-1.72874	2.00817	-1.3735
	5	2.24868	-2.26965	-2.46282	-1.65997
	5'	-2.0685	-2.89082	-2.72883	2.67541
	6'	-1.8722	2.34987	-2.48976	-2.06013
	7'	-1.44547	-0.936193	-1.00867	1.22429
	8'	-0.755183	0.665089	-0.673301	-0.315385
	9'	0.133575	-0.482312	0.40292	-0.731992
	10'	-1.19974	-1.4117	1.28957	-1.0074
	11'	1.24948	-1.05789	-1.26206	-1.01954
	12'	0.932018	-1.05753	-0.571063	-0.893832
	13'	0.580399	-0.726982	-0.424947	-0.424905
	14'	-0.313764	-0.129068	-0.63046	0.420934
	15'	-1.12655	-0.568168	-0.807646	0.922929
	16'	-0.459808	-1.17824	0.798928	-0.656884
	17'	0.815469	-0.67524	-0.671226	-0.858311

[truncated: 13 more sheets: Figure 4d, Figure 5b, Figure 5c, Figure 5d, Figure 5e, Figure S1, Figure S2, Figure S3, Figure S4, Figure S6, Figure S7, Figure S8, Figure S9]
